# Supplementary material for: ATP-binding cassette B8 prevents endothelial dysfunction and atherosclerosis
Source: Redox Biol. 2025 Oct 26;88:103903. doi: 10.1016/j.redox.2025.103903 (PMC12664813; doi:10.1016/j.redox.2025.103903)
Supplement: Multimedia component 2 [file mmc2.xlsx]

## Sheet: Sheet1
	Clinical plasma analysis results
	Number	Genotype	Sodium	Potassium	Chloride	Urea	Magnesium	Calcium	Iron	Inorganic Phosphorus	Total Billirubin	Total Protein	Albumin	Glucose	Total Cholesterol	Triglycerides	LDH	LDL	HDL	Free Fatty Acids	Haemolysis
			(mmol/l)	(mmol/l)	(mmol/l)	(mmol/l)	(mmol/l)	(mmol/l)	(µmol/l)	(mmol/l)	(µmol/l)	(g/l)	(g/l)	(mmol/l)	(mmol/l)	(mmol/l)	(U/l)	(mmol/l)	(mmol/l)	(mmol/l)	Severity
	1	Abcb8WT	247	3.4	73	7.7	0.56	0.67	14	1.09	1.5	34.1	20.3	10.5	2.35	0.68	266	0.55	1.8	0.21	N
	2	Abcb8WT	255	3.03	66	7.8	0.6	0.54	12.7	1.49	1.5	32.2	18	9.1	2.21	0.48	528	0.5	1.69	0.2	N
	3	Abcb8WT	237	3.71	79	7.6	0.58	1.03	15.4	1.51	1.9	36.7	20.9	10.4	2.47	0.76	195	0.57	1.88	0.3	N
	4	Abcb8WT	258	3.35	70	6.5	0.51	<0.50	13.2	1.46	1.6	<30	17.7	8.2	1.22	0.34	276	0.26	0.95	0.19	N
	5	Abcb8WT	256	3.68	84	8.2	0.74	1.14	19.6	1.42	2	39.1	22.6	10.8	2.08	0.68	241	0.51	1.55	0.54	N
	6	Abcb8WT	195	3.87	92	7.8	0.85	1.45	19.8	1.97	6.7	38.5	21.5	7.6	1.18	0.47	432	0.29	0.86	/	N
	7	Abcb8ECKO	240	4.2	81	5.7	0.68	1.09	14.6	1.88	2.3	36.6	21.3	9.1	2.12	0.58	290	0.51	1.58	0.36	N
	8	Abcb8ECKO	240	4.03	77	10.1	0.61	1.04	16.4	1.75	1.6	37.9	21.9	10.3	3	1.14	259	0.79	2.21	0.41	N
	9	Abcb8ECKO	209	3.76	68	10.2	0.54	0.58	17.3	1.47	1.6	33.5	18.8	9.8	2.45	0.74	378	0.55	1.83	0.36	N
	10	Abcb8ECKO	280	2.66	69	5.2	0.66	0.53	16.2	1.41	2.8	<30	16.6	9.8	0.88	0.35	413	0.22	0.64	0.32	N
	11	Abcb8ECKO	232	3.54	80	7.6	0.71	1.03	18.4	1.47	1.9	35.7	21.7	10.5	1.49	0.51	301	0.35	1.12	0.29	N
	12	Abcb8ECKO	233	3.34	79	6.7	0.63	0.78	16	1.55	1.6	35	21.2	9.8	1.73	0.57	250	0.4	1.3	0.24	N
